# Supplementary material for: Pap12-6: A host defense peptide with potent immunomodulatory activity in a chicken hepatic cell culture
Source: PLoS One. 2024 May 10;19(5):e0302913. doi: 10.1371/journal.pone.0302913 (PMC11086923; doi:10.1371/journal.pone.0302913)
Supplement: S1 Table — Correlations were described as “very high”, “high”, “moderate”, “low”, or “negligible”, based on the r value being ±0.90–1.00, ±0.70–0.90, ±0.50–0.70, ±0.30–0.50, and 0.00-±0.30, respectively. (XLSX) [file pone.0302913.s001.xlsx]

## Sheet: Munka1
	LDH	IL-6	IL-10	IL-8	RANTES	IFN-γ	H2O2	Nrf2
LDH		r = 0.718	r = 0.616	r = 0.239	r = 0.761	r = 0.670	r = 0.882	r = 0.428
		p < 0.001	p < 0.001	p = 0.043	p < 0.001	p < 0.001	p < 0.001	p < 0.001
		high	moderate	negligible	high	moderate	high	negligible
IL-6	r = 0.718		r = 0.950	r = -0.119	r = 0.632	r = 0.955	r = 0.580	r = 0.035
	p < 0.001		p < 0.001	p = 0.318	p < 0.001	p < 0.001	p < 0.001	p = 0.772
	high		very high	negligible	moderate	very high	moderate	negligible
IL-10	r = 0.616	r = 0.950		r = -0.112	r = 0.527	r = 0.961	r = 0.500	r = 0.013
	p < 0.001	p < 0.001		p = 0.349	p < 0.001	p < 0.001	p < 0.001	p = 0.916
	moderate	very high		negligible	moderate	very high	moderate	negligible
IL-8	r = 0.239	r = -0.119	r = -0.112		r = 0.172	r = -0.081	r = 0.344	r = 0.701
	p = 0.043	p = 0.318	p = 0.349		p = 0.150	p = 0.501	p = 0.003	p < 0.001
	negligible	negligible	negligible		negligible	negligible	low	high
RANTES	r = 0.761	r = 0.632	r = 0.527	r = 0.172		r = 0.662	r = 0.686	r = 0.361
	p < 0.001	p < 0.001	p < 0.001	p = 0.150		p < 0.001	p < 0.001	p = 0.002
	high	moderate	moderate	negligible		moderate	moderate	low
IFN-γ	r = 0.670	r = 0.955	r = 0.961	r = -0.081	r = 0.662		r = 0.563	r = 0.044
	p < 0.001	p < 0.001	p < 0.001	p = 0.501	p < 0.001		p < 0.001	p = 0.714
	moderate	very high	very high	negligible	moderate		moderate	negligible
H2O2	r = 0.882	r = 0.580	r = 0.500	r = 0.344	r = 0.686	r = 0.563		r = 0.561
	p < 0.001	p < 0.001	p < 0.001	p = 0.003	p < 0.001	p < 0.001		p < 0.001
	high	moderate	moderate	low	moderate	moderate		moderate
Nrf2	r = 0.428	r = 0.035	r = 0.013	r = 0.701	r = 0.361	r = 0.044	r = 0.561
	p < 0.001	p = 0.772	p = 0.916	p < 0.001	p = 0.002	p = 0.714	p < 0.001
	negligible	negligible	negligible	high	low	negligible	moderate
